# Supplementary material for: Self-Association and Microhydration of Phenol: Identification of Large-Amplitude Hydrogen Bond Librational Modes
Source: Molecules. 2024 Jun 25;29(13):3012. doi: 10.3390/molecules29133012 (PMC11243154; doi:10.3390/molecules29133012)
Supplement: Supplementary file 1 [file molecules-29-03012-s001.zip]

Archive with 1 entries (1 files):
- molecules-3065565-supplementary.pdf
